# Supplementary material for: Molecular Hybrids of Thiazolidinone: Bridging Redox Modulation and Cancer Therapy
Source: Int J Mol Sci. 2025 Jul 7;26(13):6529. doi: 10.3390/ijms26136529 (PMC12249957; doi:10.3390/ijms26136529)
Supplement: Supplementary file 1 [file ijms-26-06529-s001.zip]

Archive with 1 entries (1 files):
- ijms-3748658-supplementary.pdf
